# Supplementary material for: Insight into Point Defects and Complex Defects in β-Mo2C and Carbide Evolution from First Principles
Source: Materials (Basel). 2022 Jul 5;15(13):4719. doi: 10.3390/ma15134719 (PMC9267726; doi:10.3390/ma15134719)
Supplement: Supplementary file 1 [file materials-15-04719-s001.zip]

Archive with 1 entries (1 files):
- materials-1758422-Supplementary.pdf
